# Supplementary material for: Improving Sensitivity and Resolution of Dendrimer Identification in MALDI-TOF Mass Spectrometry Using Varied Matrix Combinations
Source: Polymers (Basel). 2025 Jan 16;17(2):219. doi: 10.3390/polym17020219 (PMC11769133; doi:10.3390/polym17020219)
Supplement: Supplementary file 1 [file polymers-17-00219-s001.zip]

Archive with 1 entries (1 files):
- polymers-3337407-supplementary.pdf
